# Supplementary material for: The Impact of Person-Centered Care Indicators on Care Strain Among Care Aides in Long-Term Care Homes in New Brunswick: A Cross-Sectional Study
Source: Nurs Rep. 2025 Apr 26;15(5):140. doi: 10.3390/nursrep15050140 (PMC12114448; doi:10.3390/nursrep15050140)
Supplement: Supplementary file 1 [file nursrep-15-00140-s001.zip]

Archive with 1 entries (1 files):
- nursrep-3481657-supplementary.pdf
